# Supplementary material for: Exploring the impact of classroom climate on music aesthetic literacy in nonmusic majors
Source: PLoS One. 2025 Oct 7;20(10):e0333470. doi: 10.1371/journal.pone.0333470 (PMC12503328; doi:10.1371/journal.pone.0333470)
Supplement: S1 Dataset — (XLSX) [file pone.0333470.s001.xlsx]

## Sheet: Sheet1
Gender	Qualification	Professional category	took a course	music family background	PE1	PE2	PE3	PE4	PE5	PE6	PE	TSI1	TSI2	TSI3	TSI4	TSI5	TSI6	TSI7	TSI8	TSI	PR1	PR2	PR3	PR4	PR5	PR	TOTL1	TOTL2	TOTL3	TOTL4	TOTL5	TOTL	A1	A2	A3	A4	A5	A6	A7	Habit	B1	B2	B3	B4	Attitude	C1	C2	C3	C4
2	3	1	1	1	4	3	4	4	3	3	3.5	2	3	3	3	3	3	3	3	2.875	3	5	5	4	4	4.2	3	3	3	3	3	3	2	3	3	3	2	3	2	2.57143	2	3	3	3	2.75	4	3	3	5
2	3	3	1	1	5	5	4	5	4	5	4.66667	2	2	2	2	3	3	2	2	2.25	4	5	5	4	4	4.4	3	3	2	2	2	2.4	2	2	2	2	2	2	2	2	5	4	5	5	4.75	5	5	4	4
2	3	2	1	2	5	5	3	5	5	3	4.33333	4	4	5	4	3	4	4	5	4.125	4	5	3	5	4	4.2	4	5	3	5	5	4.4	4	3	5	3	3	4	5	3.85714	3	3	3	3	3	3	3	3	2
1	2	2	1	1	4	3	4	3	4	3	3.5	3	3	3	3	4	3	3	4	3.25	4	3	4	4	3	3.6	3	3	3	3	3	3	3	3	4	3	3	4	4	3.42857	3	3	3	3	3	3	3	3	3
2	3	2	1	2	3	3	2	2	3	3	2.66667	5	3	3	4	5	3	3	4	3.75	5	5	5	3	4	4.4	5	4	5	5	3	4.4	3	3	3	3	3	5	5	3.57143	2	3	3	2	2.5	5	4	3	5
2	3	3	1	2	4	4	5	5	4	4	4.33333	5	5	5	4	5	5	4	5	4.75	3	2	2	2	2	2.2	5	4	4	5	4	4.4	3	2	2	2	3	3	2	2.42857	5	4	5	5	4.75	5	4	5	4
2	3	3	1	1	3	2	3	3	3	3	2.83333	3	5	3	3	5	5	5	4	4.125	5	4	4	4	3	4	2	3	2	3	2	2.4	3	3	3	3	2	3	3	2.85714	4	5	5	3	4.25	5	4	4	4
1	3	1	1	2	2	1	1	3	3	1	1.83333	3	2	3	2	3	1	3	3	2.5	3	1	1	2	3	2	1	2	1	2	1	1.4	2	3	3	1	2	2	3	2.28571	3	3	1	2	2.25	2	1	2	3
1	3	1	1	2	4	5	3	4	5	4	4.16667	4	5	5	3	3	3	3	5	3.875	3	3	3	2	2	2.6	3	2	3	3	3	2.8	4	4	5	4	4	4	4	4.14286	4	4	5	5	4.5	5	4	4	4
1	2	3	1	1	3	3	2	3	2	3	2.66667	2	3	2	3	4	4	2	2	2.75	2	3	4	4	4	3.4	4	3	4	4	2	3.4	4	4	2	4	4	2	3	3.28571	3	3	3	3	3	3	3	2	3
2	2	3	1	2	3	3	4	3	2	4	3.16667	4	3	2	2	4	3	4	4	3.25	4	4	3	4	2	3.4	4	2	4	3	4	3.4	3	4	2	2	2	3	4	2.85714	3	2	4	3	3	2	2	2	2
2	3	3	1	2	3	2	2	3	3	3	2.66667	3	4	4	5	3	4	4	3	3.75	4	3	5	5	4	4.2	3	2	3	3	3	2.8	2	3	3	2	3	3	3	2.71429	5	3	3	5	4	3	4	3	3
2	3	2	1	1	4	4	4	5	5	4	4.33333	5	4	5	4	5	5	5	4	4.625	5	4	4	5	4	4.4	3	2	3	3	2	2.6	4	5	4	5	5	5	4	4.57143	4	4	5	5	4.5	4	5	4	4
1	3	3	1	1	3	5	5	5	3	3	4	3	4	5	5	4	5	3	3	4	3	2	2	3	3	2.6	3	3	3	3	3	3	5	4	3	3	3	5	4	3.85714	3	2	3	3	2.75	4	3	4	3
2	2	2	1	1	4	3	3	3	4	4	3.5	4	4	4	4	3	3	3	4	3.625	4	3	3	3	3	3.2	3	3	3	3	3	3	3	3	3	3	3	3	3	3	3	4	4	4	3.75	4	3	3	3
2	2	1	1	1	3	3	3	4	3	4	3.33333	4	4	3	4	4	3	4	3	3.625	3	4	3	4	3	3.4	3	3	3	3	3	3	3	3	3	3	3	3	3	3	3	3	3	3	3	3	4	4	3
2	2	1	1	1	3	2	2	3	2	3	2.5	3	3	3	3	3	2	2	2	2.625	3	3	2	2	2	2.4	3	2	2	2	3	2.4	2	3	3	2	3	3	3	2.71429	3	3	3	2	2.75	2	2	3	2
2	3	2	1	1	3	5	3	4	5	3	3.83333	4	3	3	5	3	3	4	3	3.5	3	3	3	3	3	3	4	5	3	3	4	3.8	4	4	4	3	5	5	5	4.28571	3	5	5	5	4.5	2	3	2	2
1	3	1	1	1	4	3	3	3	4	4	3.5	4	4	3	3	3	4	4	3	3.5	4	4	3	4	3	3.6	4	4	3	4	3	3.6	3	3	3	3	3	3	3	3	3	3	3	3	3	3	4	3	3
2	3	3	1	2	3	2	3	3	2	3	2.66667	5	4	4	5	5	5	4	5	4.625	4	4	5	5	4	4.4	4	4	5	5	4	4.4	5	4	5	4	5	5	4	4.57143	5	5	4	5	4.75	4	4	4	5
1	3	1	1	1	5	4	4	4	5	4	4.33333	2	3	2	2	3	2	3	3	2.5	5	4	3	3	4	3.8	5	3	3	5	4	4	4	3	4	3	3	5	3	3.57143	5	4	5	5	4.75	2	3	3	2
2	2	3	1	1	3	2	1	3	2	3	2.33333	3	3	2	3	2	2	1	1	2.125	2	1	2	3	3	2.2	2	3	2	1	3	2.2	1	2	1	2	3	1	1	1.57143	3	1	1	3	2	2	2	1	2
2	3	1	1	1	3	5	5	4	3	5	4.16667	5	3	3	5	4	4	4	4	4	5	4	3	4	3	3.8	4	4	4	3	5	4	4	4	3	5	4	5	4	4.14286	3	3	2	2	2.5	5	3	3	3
2	2	2	1	2	3	3	3	2	2	2	2.5	4	5	3	5	5	4	4	5	4.375	3	5	3	4	4	3.8	5	4	5	3	3	4	3	4	5	5	5	3	5	4.28571	5	5	3	4	4.25	3	3	3	3
2	2	2	1	2	2	4	4	3	4	3	3.33333	4	2	3	3	2	2	2	3	2.625	3	3	2	3	3	2.8	2	3	2	3	2	2.4	2	2	2	3	3	3	2	2.42857	3	3	3	3	3	2	3	3	3
2	2	1	1	2	5	4	4	5	4	5	4.5	5	5	4	4	5	5	5	4	4.625	3	2	3	2	3	2.6	5	5	5	4	5	4.8	4	5	4	5	5	4	4	4.42857	5	5	4	4	4.5	5	4	5	4
1	3	2	1	2	5	4	4	5	5	4	4.5	4	5	5	5	5	4	5	5	4.75	5	5	4	5	4	4.6	2	2	2	2	2	2	5	5	4	4	4	5	5	4.57143	3	3	3	5	3.5	4	5	4	4
2	3	1	1	2	3	3	3	3	4	3	3.16667	3	2	2	2	3	2	3	2	2.375	4	5	5	4	3	4.2	3	5	3	4	5	4	2	3	3	3	3	2	3	2.71429	5	5	3	3	4	3	3	3	3
1	2	1	1	2	4	3	3	3	5	3	3.5	3	3	4	4	4	5	5	5	4.125	3	5	5	3	4	4	4	5	3	3	3	3.6	2	3	3	3	3	2	3	2.71429	5	3	3	3	3.5	4	5	3	3
1	3	1	1	1	4	5	5	5	5	5	4.83333	5	4	5	4	4	4	5	5	4.5	4	4	4	5	5	4.4	4	4	5	5	4	4.4	4	4	5	5	5	4	5	4.57143	3	2	3	3	2.75	4	4	4	4
1	3	1	1	1	3	3	3	5	4	4	3.66667	4	5	5	4	5	3	3	5	4.25	3	3	2	3	3	2.8	4	4	4	4	4	4	2	3	2	3	3	2	3	2.57143	5	5	4	3	4.25	3	4	4	4
2	3	3	1	2	4	5	5	5	5	5	4.83333	3	2	2	3	3	2	3	2	2.5	5	4	4	5	5	4.6	4	5	4	5	4	4.4	2	2	3	2	2	3	2	2.28571	5	5	5	4	4.75	4	5	4	4
2	2	2	1	1	4	3	4	3	4	3	3.5	4	3	3	3	3	3	4	3	3.25	3	3	4	3	4	3.4	3	3	3	3	3	3	3	3	4	4	3	4	3	3.42857	3	4	3	4	3.5	3	4	3	3
1	2	3	1	1	2	3	3	2	2	3	2.5	2	2	3	2	2	3	3	2	2.375	2	2	2	3	2	2.2	2	3	2	2	2	2.2	2	3	2	2	3	3	2	2.42857	3	3	3	2	2.75	3	2	2	3
2	3	2	1	2	3	3	3	4	3	4	3.33333	5	4	5	3	4	5	3	3	4	4	5	4	5	4	4.4	3	3	2	3	3	2.8	3	3	3	5	3	4	5	3.71429	3	5	4	4	4	3	2	3	2
1	3	1	1	2	5	5	4	4	4	5	4.5	5	5	5	4	4	5	4	4	4.5	4	4	5	5	5	4.6	2	3	2	2	2	2.2	4	5	4	5	4	5	5	4.57143	2	3	3	3	2.75	5	4	4	5
2	3	3	1	2	4	3	2	4	2	4	3.16667	4	2	3	3	2	2	4	4	3	3	2	2	3	3	2.6	2	2	4	2	3	2.6	3	2	4	4	2	4	2	3	2	3	4	3	3	3	3	3	3
2	2	3	1	1	2	3	3	3	3	2	2.66667	4	4	4	4	4	4	4	4	4	2	3	2	3	3	2.6	5	4	3	5	4	4.2	4	4	4	4	4	4	4	4	5	4	5	4	4.5	5	5	4	5
2	2	2	1	2	3	2	2	2	3	2	2.33333	3	3	2	2	2	3	2	3	2.5	2	2	2	2	2	2	2	2	3	2	2	2.2	2	2	3	3	2	2	3	2.42857	3	2	2	3	2.5	2	3	2	2
2	3	2	1	1	3	4	4	4	4	4	3.83333	3	3	3	4	3	3	3	4	3.25	3	3	3	3	3	3	4	3	3	4	3	3.4	4	3	4	4	4	4	4	3.85714	3	3	3	3	3	4	3	4	3
1	3	3	1	2	4	4	5	4	5	5	4.5	5	4	5	4	4	5	5	4	4.5	3	2	3	3	2	2.6	3	3	2	2	2	2.4	5	5	5	5	5	4	4	4.71429	4	5	4	5	4.5	5	5	4	4
1	3	2	1	2	4	5	5	4	5	4	4.5	5	5	5	4	4	4	5	5	4.625	5	5	4	5	5	4.8	5	4	5	5	4	4.6	3	2	2	2	2	3	3	2.42857	5	4	4	4	4.25	3	2	3	3
2	3	2	1	2	4	4	4	3	3	4	3.66667	3	3	3	3	3	3	3	3	3	4	4	4	4	4	4	4	4	4	3	3	3.6	3	4	3	4	3	3	4	3.42857	3	3	3	3	3	4	3	4	3
1	2	1	1	2	3	3	4	3	3	4	3.33333	2	2	3	3	3	2	3	3	2.625	4	3	4	4	5	4	4	5	3	5	5	4.4	3	3	3	3	3	2	3	2.85714	5	5	5	4	4.75	3	3	3	2
1	3	3	1	2	5	4	5	5	4	5	4.66667	5	4	5	5	4	4	4	4	4.375	5	4	4	4	4	4.2	4	4	5	5	5	4.6	5	5	4	5	5	5	5	4.85714	3	3	2	2	2.5	5	4	4	5
1	2	3	1	1	3	4	4	5	3	3	3.66667	4	4	4	5	4	4	4	4	4.125	3	2	3	3	3	2.8	3	3	3	3	3	3	4	5	5	5	3	4	5	4.42857	3	3	4	3	3.25	2	2	3	2
2	3	1	1	2	2	3	3	3	2	3	2.66667	2	2	3	2	2	1	3	1	2	2	2	1	2	3	2	3	3	2	1	1	2	3	2	3	1	2	3	2	2.28571	3	3	1	3	2.5	3	1	2	3
1	2	1	1	1	3	3	5	4	4	4	3.83333	3	2	3	2	2	3	3	3	2.625	3	3	2	3	3	2.8	5	4	4	3	5	4.2	4	4	4	3	3	4	5	3.85714	2	2	3	3	2.5	4	5	4	3
1	2	2	1	1	4	5	5	5	4	4	4.5	4	4	4	5	5	4	4	5	4.375	5	4	4	5	4	4.4	4	4	5	4	4	4.2	2	3	2	2	3	2	2	2.28571	3	2	2	3	2.5	3	2	2	3
1	3	1	1	2	5	4	5	5	5	4	4.66667	5	4	5	5	4	5	4	5	4.625	3	3	2	2	3	2.6	4	5	5	5	5	4.8	5	5	5	4	4	5	4	4.57143	4	4	4	5	4.25	3	3	3	3
1	3	1	1	2	4	5	5	4	5	5	4.66667	4	4	4	4	5	5	4	5	4.375	3	2	3	3	2	2.6	5	4	5	4	5	4.6	5	4	4	5	4	5	4	4.42857	4	4	4	4	4	2	3	3	2
2	2	1	1	1	5	4	5	5	4	4	4.5	5	5	5	4	4	4	5	5	4.625	4	5	5	4	4	4.4	2	3	2	3	2	2.4	5	4	5	5	5	5	5	4.85714	2	2	3	2	2.25	2	2	3	3
2	2	3	1	2	4	4	4	5	4	5	4.33333	5	5	4	5	5	5	4	5	4.75	5	4	4	4	5	4.4	2	2	2	2	2	2	4	5	4	4	5	4	5	4.42857	5	4	5	5	4.75	4	5	5	4
1	2	2	1	1	3	3	3	3	3	2	2.83333	3	2	1	3	3	2	3	1	2.25	3	2	2	3	1	2.2	2	2	3	1	1	1.8	3	1	2	1	3	2	2	2	2	1	2	1	1.5	3	2	1	2
1	2	3	1	2	3	3	3	2	2	3	2.66667	4	5	5	4	5	5	4	4	4.5	4	5	5	5	4	4.6	4	5	5	4	4	4.4	5	5	4	4	5	4	5	4.57143	4	4	5	4	4.25	3	5	5	5
1	3	2	1	1	3	3	4	3	4	3	3.33333	4	3	3	4	4	3	3	4	3.5	3	3	4	4	4	3.6	3	3	3	3	3	3	4	4	4	3	3	4	4	3.71429	3	3	3	3	3	4	4	4	4
1	3	3	1	1	4	3	5	3	4	4	3.83333	3	4	3	4	4	4	4	5	3.875	3	4	5	3	5	4	4	5	5	4	4	4.4	4	5	5	4	4	5	4	4.42857	3	4	4	5	4	4	5	4	4
2	2	1	1	1	4	3	3	4	4	4	3.66667	3	3	3	4	3	3	3	4	3.25	4	3	3	3	3	3.2	3	3	3	3	4	3.2	3	3	3	3	3	3	3	3	4	4	3	4	3.75	3	3	3	3
2	2	2	1	1	3	3	2	3	3	3	2.83333	5	4	5	5	5	5	5	4	4.75	2	3	2	2	2	2.2	5	4	4	5	4	4.4	4	4	5	5	5	4	5	4.57143	4	5	4	5	4.5	4	5	5	4
1	2	1	1	1	3	5	3	5	4	5	4.16667	5	3	3	5	5	4	4	4	4.125	5	5	3	5	5	4.6	3	3	3	3	4	3.2	5	4	5	5	5	4	5	4.71429	5	5	4	5	4.75	3	2	3	3
2	2	3	1	1	4	3	5	5	5	5	4.5	5	5	4	4	4	3	5	3	4.125	4	3	4	5	4	4	3	2	2	2	3	2.4	3	5	4	4	4	4	3	3.85714	5	3	5	4	4.25	3	3	3	3
2	3	1	1	2	3	4	3	3	5	4	3.66667	3	3	3	2	2	3	2	3	2.625	3	3	3	3	3	3	4	5	5	3	4	4.2	4	4	3	3	5	5	4	4	4	3	4	3	3.5	4	5	5	3
2	3	3	1	1	2	3	2	3	2	3	2.5	4	4	5	4	4	4	5	4	4.25	4	4	4	4	4	4	3	3	2	2	2	2.4	5	5	4	5	5	4	4	4.57143	4	4	5	4	4.25	2	2	2	3
2	3	3	1	2	3	2	1	3	3	3	2.5	1	2	1	2	1	1	2	2	1.5	2	1	3	1	3	2	2	1	2	3	3	2.2	1	2	3	2	2	1	1	1.71429	3	1	3	1	2	1	2	1	3
2	2	3	1	2	4	3	4	4	2	4	3.5	4	4	3	4	2	3	2	2	3	4	4	3	3	2	3.2	4	3	3	2	2	2.8	2	4	3	4	3	3	4	3.28571	2	2	3	2	2.25	3	4	4	2
1	2	2	1	1	5	5	3	4	3	4	4	3	3	3	2	2	3	2	3	2.625	5	3	4	3	3	3.6	2	2	3	2	3	2.4	5	4	5	4	4	4	4	4.28571	5	5	3	3	4	4	3	5	5
2	3	1	1	2	2	3	4	3	4	4	3.33333	2	4	2	4	3	4	2	2	2.875	3	4	3	3	2	3	2	2	4	2	2	2.4	4	3	3	2	4	2	4	3.14286	3	4	2	3	3	4	4	4	2
2	2	3	1	2	5	5	3	5	4	3	4.16667	4	5	4	3	4	4	3	5	4	4	5	3	5	3	4	3	4	5	3	5	4	4	5	3	5	4	4	4	4.14286	4	3	4	3	3.5	2	2	3	3
2	3	3	1	1	4	5	4	4	4	4	4.16667	2	3	2	2	2	3	2	2	2.25	5	5	4	5	5	4.8	5	4	5	4	5	4.6	2	2	2	2	3	2	2	2.14286	5	4	4	5	4.5	4	5	4	4
1	3	3	1	1	5	4	4	4	4	5	4.33333	5	5	4	5	5	4	4	5	4.625	3	3	2	2	3	2.6	4	5	5	5	4	4.6	4	5	4	5	5	5	4	4.57143	5	4	4	4	4.25	4	4	5	4
1	3	1	1	1	2	3	3	3	3	3	2.83333	4	4	4	5	5	5	4	4	4.375	4	5	4	4	4	4.2	2	2	2	2	2	2	5	4	4	4	5	4	4	4.28571	5	5	5	5	5	4	5	5	5
2	3	3	1	2	4	4	3	4	4	4	3.83333	3	3	3	3	3	3	3	3	3	4	4	3	3	4	3.6	4	3	4	3	3	3.4	4	3	3	3	3	4	3	3.28571	3	3	4	4	3.5	3	3	3	3
2	2	3	1	1	5	5	5	4	5	4	4.66667	5	5	5	4	5	4	5	5	4.75	5	5	4	5	4	4.6	4	4	4	4	5	4.2	4	5	5	4	4	5	4	4.42857	4	4	5	5	4.5	5	4	5	5
2	3	2	1	2	2	3	2	2	3	2	2.33333	2	2	3	2	3	3	2	3	2.5	3	3	2	3	2	2.6	4	4	4	5	5	4.4	4	5	4	4	4	4	4	4.14286	4	5	5	4	4.5	4	4	4	4
1	2	3	1	1	2	3	3	2	3	3	2.66667	2	2	3	3	2	3	3	3	2.625	3	2	3	2	2	2.4	2	2	3	2	2	2.2	3	3	2	2	3	3	3	2.71429	2	2	3	3	2.5	2	3	3	2
2	3	2	1	1	3	3	3	4	2	2	2.83333	2	4	4	4	4	4	2	4	3.5	2	3	3	2	3	2.6	2	4	2	4	3	3	3	3	3	3	3	2	2	2.71429	3	3	3	3	3	3	3	3	2
1	2	2	1	1	5	5	4	4	5	4	4.5	5	5	4	4	4	5	5	5	4.625	4	4	5	4	5	4.4	2	3	3	3	2	2.6	5	5	5	5	5	5	4	4.85714	3	3	3	2	2.75	3	2	2	3
2	3	2	1	1	3	3	4	4	4	3	3.5	3	3	3	4	4	3	4	4	3.5	3	3	3	3	3	3	3	3	3	3	3	3	3	4	3	3	3	3	3	3.14286	3	3	3	3	3	3	3	4	4
1	2	3	1	1	4	3	3	4	3	3	3.33333	3	3	4	4	3	4	4	4	3.625	4	3	3	4	3	3.4	3	3	3	3	3	3	3	4	4	3	4	3	4	3.57143	3	4	4	3	3.5	3	3	3	3
1	2	3	1	2	3	2	3	3	2	2	2.5	4	3	2	3	4	3	2	2	2.875	3	4	2	2	4	3	4	3	4	4	3	3.6	4	2	3	4	2	3	4	3.14286	4	2	3	4	3.25	3	2	4	4
2	3	1	1	2	4	3	3	4	3	4	3.5	4	4	3	3	4	3	4	4	3.625	3	3	3	3	3	3	3	3	3	3	3	3	3	4	3	4	4	4	3	3.57143	3	4	4	3	3.5	3	4	4	4
2	3	2	1	1	3	5	5	4	4	4	4.16667	5	4	5	4	5	4	5	4	4.5	4	3	4	3	4	3.6	5	3	3	5	5	4.2	4	4	5	3	3	5	3	3.85714	3	5	4	4	4	5	5	3	5
1	3	1	1	2	5	5	3	5	4	4	4.33333	4	3	4	3	5	3	5	4	3.875	2	3	2	2	3	2.4	5	3	5	3	5	4.2	3	3	2	3	3	3	2	2.71429	3	3	4	4	3.5	4	5	4	3
2	3	1	1	1	4	5	4	4	4	5	4.33333	4	5	5	5	5	5	5	5	4.875	2	2	2	2	3	2.2	4	4	5	4	4	4.2	4	5	4	5	5	5	4	4.57143	4	4	5	5	4.5	4	4	5	5
1	3	3	1	2	4	3	4	4	3	4	3.66667	3	4	3	3	3	3	5	4	3.5	2	3	3	3	3	2.8	5	3	3	3	3	3.4	5	4	5	3	3	3	5	4	2	3	3	2	2.5	5	4	3	5
2	2	3	1	1	5	5	5	4	4	5	4.66667	4	5	4	5	5	5	5	4	4.625	4	5	5	4	5	4.6	5	4	5	4	5	4.6	5	5	4	4	5	5	4	4.57143	5	4	4	5	4.5	4	4	4	5
1	2	3	1	2	3	4	4	3	3	3	3.33333	4	3	3	4	3	4	4	4	3.625	3	4	3	3	4	3.4	3	3	4	3	4	3.4	3	3	3	3	3	3	3	3	3	4	3	4	3.5	3	3	3	3
2	3	2	1	2	4	4	5	4	3	5	4.16667	3	3	3	2	2	3	3	2	2.625	5	4	3	3	4	3.8	4	4	5	4	5	4.4	3	3	3	3	3	3	3	3	3	3	2	2	2.5	3	4	3	3
1	3	3	1	1	2	2	2	2	3	2	2.16667	4	4	5	4	4	5	5	5	4.5	5	4	5	4	5	4.6	3	2	2	3	3	2.6	4	4	4	4	4	5	5	4.28571	4	5	4	4	4.25	5	5	3	5
2	2	3	1	1	3	3	3	4	4	4	3.5	3	4	3	4	3	4	4	3	3.5	4	4	3	4	4	3.8	4	3	3	3	4	3.4	3	3	3	3	3	3	3	3	3	3	3	3	3	3	3	3	3
2	3	1	1	1	3	3	3	3	3	3	3	3	3	3	3	3	3	3	3	3	4	4	4	3	3	3.6	3	4	3	4	4	3.6	3	3	4	3	4	3	4	3.42857	4	3	3	3	3.25	3	4	4	4
2	2	3	1	2	4	4	3	3	3	5	3.66667	5	4	4	5	5	4	5	5	4.625	2	3	3	3	3	2.8	5	3	5	4	3	4	4	4	4	3	4	3	4	3.71429	3	3	2	2	2.5	3	3	3	4
2	3	3	1	1	2	2	3	2	3	2	2.33333	2	3	2	2	3	2	3	3	2.5	3	3	3	3	3	3	2	3	3	3	2	2.6	3	2	3	2	2	2	3	2.42857	3	2	2	3	2.5	2	3	3	2
1	2	3	1	1	4	4	3	4	3	3	3.5	4	3	3	3	3	4	4	4	3.5	3	3	3	4	3	3.2	3	4	3	4	4	3.6	4	3	4	4	4	4	3	3.71429	3	3	3	3	3	4	3	3	4
2	3	1	1	2	5	4	5	4	5	5	4.66667	4	5	4	4	5	4	4	4	4.25	3	3	2	2	3	2.6	4	4	4	4	4	4	2	3	3	3	2	2	3	2.57143	2	2	2	2	2	5	4	5	4
2	3	2	1	2	2	3	2	3	3	3	2.66667	3	3	3	2	3	3	2	3	2.75	2	3	2	3	2	2.4	3	2	3	3	3	2.8	3	3	3	3	3	3	3	3	3	3	2	3	2.75	3	2	2	2
2	2	1	1	2	4	2	4	3	2	2	2.83333	3	4	2	2	3	3	2	2	2.625	3	4	2	2	2	2.6	3	2	4	2	4	3	2	3	4	4	4	3	3	3.28571	3	3	3	2	2.75	4	2	3	2
2	3	2	1	1	5	4	4	3	3	4	3.83333	3	5	3	3	5	4	3	5	3.875	5	3	5	3	5	4.2	4	4	5	5	3	4.2	3	3	3	2	3	2	3	2.71429	3	2	2	3	2.5	3	5	5	3
2	3	1	1	1	3	2	2	2	2	2	2.16667	5	4	5	4	5	4	4	5	4.5	3	4	5	4	3	3.8	3	4	5	5	4	4.2	3	2	3	3	2	3	2	2.57143	3	2	3	2	2.5	3	5	3	5
2	3	3	1	2	2	4	4	3	3	2	3	3	3	3	2	3	3	2	2	2.625	4	4	2	3	4	3.4	3	3	3	3	3	3	2	2	3	3	3	2	2	2.42857	4	3	2	4	3.25	3	3	3	3
1	3	3	1	2	2	3	2	3	3	3	2.66667	5	5	4	5	4	5	4	5	4.625	4	5	4	4	4	4.2	5	5	4	4	4	4.4	4	4	5	5	4	5	5	4.57143	4	4	5	4	4.25	4	5	4	4
1	3	3	1	1	3	3	3	3	3	3	3	3	3	3	4	3	4	3	3	3.25	3	3	3	3	3	3	4	4	3	3	4	3.6	4	4	4	4	3	4	4	3.85714	4	4	3	4	3.75	4	4	4	3
1	3	1	1	1	3	4	4	4	3	4	3.66667	4	4	4	4	4	5	4	5	4.25	5	4	5	5	4	4.6	5	4	4	5	4	4.4	4	5	3	3	5	5	4	4.14286	4	3	5	3	3.75	3	5	5	5
2	3	3	1	2	5	4	3	4	3	4	3.83333	3	3	3	3	2	3	2	3	2.75	3	5	4	5	5	4.4	5	4	3	5	3	4	5	5	4	3	3	5	4	4.14286	4	4	4	4	4	5	3	4	4
2	3	1	1	2	5	4	4	3	5	4	4.16667	4	5	4	5	5	5	5	4	4.625	3	2	3	3	2	2.6	3	3	5	3	5	3.8	3	3	3	3	5	5	5	3.85714	3	4	5	5	4.25	3	3	2	3
2	2	1	1	2	4	2	4	4	2	3	3.16667	3	4	4	4	3	3	2	4	3.375	3	3	2	3	3	2.8	4	3	3	2	3	3	2	3	4	4	3	3	3	3.14286	3	3	3	3	3	4	2	4	3
2	3	1	1	2	5	4	4	5	5	4	4.5	5	4	4	4	5	5	5	4	4.5	3	3	3	2	2	2.6	5	4	4	5	5	4.6	4	5	5	5	4	4	4	4.42857	5	3	3	5	4	5	4	4	5
2	2	3	1	2	4	3	4	3	5	5	4	4	5	3	3	3	5	5	5	4.125	5	5	3	5	5	4.6	3	5	3	5	5	4.2	3	3	3	2	2	2	3	2.57143	3	4	3	3	3.25	3	4	3	5
2	2	3	1	1	4	4	5	5	4	4	4.33333	2	3	2	2	3	2	2	3	2.375	5	5	5	5	4	4.8	4	4	4	5	5	4.4	5	5	5	5	4	4	5	4.71429	4	5	5	4	4.5	2	3	2	2
2	3	3	1	2	5	5	5	5	4	5	4.83333	2	3	3	3	3	2	3	3	2.75	5	5	4	4	4	4.4	4	4	5	5	5	4.6	2	3	3	3	3	3	3	2.85714	4	4	5	5	4.5	5	4	4	5
2	3	2	1	2	4	5	5	4	4	5	4.5	4	5	4	5	5	5	4	5	4.625	5	5	4	5	4	4.6	4	4	5	5	5	4.6	4	4	4	4	5	4	5	4.28571	4	4	5	4	4.25	3	3	5	3
1	2	2	1	1	3	3	4	3	4	4	3.5	3	3	3	3	3	3	3	3	3	3	3	3	3	4	3.2	4	3	3	3	4	3.4	3	3	3	3	3	3	3	3	4	4	4	3	3.75	4	4	4	4
1	2	2	1	2	5	4	4	4	5	5	4.5	2	2	3	3	3	2	3	2	2.5	5	5	5	5	5	5	5	5	4	4	5	4.6	5	5	5	4	4	4	5	4.57143	4	5	4	4	4.25	3	3	5	3
2	3	3	1	2	3	2	3	3	3	3	2.83333	2	3	2	4	4	4	2	3	3	2	3	3	3	3	2.8	3	3	3	4	4	3.4	3	4	3	4	2	3	3	3.14286	4	2	3	2	2.75	3	2	3	4
2	2	3	1	1	5	4	5	4	4	4	4.33333	5	5	5	4	4	5	5	4	4.625	2	3	3	2	3	2.6	5	5	4	5	4	4.6	5	4	5	5	5	5	4	4.71429	5	4	4	5	4.5	5	3	5	5
1	3	1	1	1	4	5	5	4	4	4	4.33333	5	5	5	4	4	4	4	5	4.5	3	3	2	3	2	2.6	5	4	5	5	5	4.8	3	3	2	3	2	3	3	2.71429	4	4	5	4	4.25	4	4	4	4
1	2	2	1	2	3	4	4	3	3	4	3.5	3	4	4	4	3	3	4	3	3.5	4	3	3	4	4	3.6	3	4	3	4	4	3.6	4	3	4	3	3	4	3	3.42857	3	4	3	3	3.25	4	4	3	3
2	3	1	1	1	3	3	3	5	3	5	3.66667	5	3	4	4	3	3	5	3	3.75	4	5	4	5	4	4.4	4	5	5	4	5	4.6	3	5	5	3	4	5	5	4.28571	2	2	3	3	2.5	3	3	3	2
2	3	1	1	1	5	5	4	5	4	5	4.66667	3	2	3	3	3	2	3	3	2.75	4	5	4	5	4	4.4	4	5	5	5	5	4.8	4	4	4	5	4	4	4	4.14286	3	2	3	2	2.5	5	4	4	5
2	2	1	1	2	3	2	2	3	2	2	2.33333	5	5	4	4	5	4	5	5	4.625	4	5	4	4	4	4.2	4	4	4	4	4	4	4	5	5	4	5	4	4	4.42857	3	3	3	2	2.75	2	2	2	3
2	2	1	1	1	2	3	3	2	3	3	2.66667	3	3	2	3	3	3	3	3	2.875	4	3	5	4	5	4.2	3	5	3	5	4	4	4	3	3	3	5	5	5	4	5	5	3	3	4	4	3	4	5
2	3	1	1	2	5	4	3	3	3	5	3.83333	3	3	3	3	3	2	2	2	2.625	5	5	5	5	5	5	5	4	5	3	3	4	5	4	4	5	4	4	4	4.28571	2	2	3	3	2.5	2	3	3	3
2	2	2	1	1	3	4	3	4	3	4	3.5	4	3	4	4	3	3	3	4	3.5	3	4	3	4	3	3.4	4	4	3	3	4	3.6	3	3	3	3	3	3	3	3	3	3	3	3	3	4	4	3	3
2	3	1	1	1	4	4	5	4	4	4	4.16667	4	4	5	5	4	5	5	5	4.625	5	5	5	5	5	5	3	3	2	2	3	2.6	2	3	2	3	2	2	3	2.42857	4	4	5	4	4.25	5	4	4	5
1	3	2	1	2	3	3	3	2	2	3	2.66667	5	5	4	4	4	4	4	5	4.375	5	4	4	5	5	4.6	4	5	4	5	5	4.6	5	4	4	4	4	5	4	4.28571	4	5	5	5	4.75	4	5	4	5
2	2	1	1	1	2	2	3	3	3	2	2.5	4	4	5	5	4	5	4	5	4.5	2	2	2	3	3	2.4	3	2	3	2	3	2.6	4	5	5	4	4	5	4	4.42857	4	5	4	4	4.25	5	5	4	4
2	2	3	1	2	5	4	3	4	3	4	3.83333	4	5	3	4	4	4	3	3	3.75	3	3	5	5	3	3.8	3	3	5	3	4	3.6	4	3	5	4	4	4	4	4	3	2	3	3	2.75	4	4	3	4
1	3	3	1	2	3	3	3	3	3	3	3	4	3	4	3	3	4	3	4	3.5	3	3	3	3	3	3	4	3	4	3	4	3.6	3	4	4	4	3	4	3	3.57143	3	4	3	4	3.5	3	4	4	4
1	2	1	1	2	2	3	3	2	2	3	2.5	5	4	5	4	4	4	4	5	4.375	4	4	5	5	4	4.4	5	5	4	4	5	4.6	5	4	4	4	5	5	5	4.57143	5	5	4	5	4.75	2	2	3	3
2	2	2	1	2	4	5	4	5	4	5	4.5	5	5	4	5	4	5	5	5	4.75	5	5	5	5	5	5	4	5	4	4	4	4.2	5	5	4	5	5	4	4	4.57143	4	4	5	5	4.5	5	5	5	5
1	2	1	1	2	4	4	4	5	4	5	4.33333	3	2	3	3	3	3	2	2	2.625	5	3	3	3	4	3.6	3	4	4	5	5	4.2	5	5	3	5	5	3	3	4.14286	3	4	3	4	3.5	5	5	3	3
2	2	1	1	2	2	3	3	2	2	1	2.16667	2	1	2	1	3	1	1	2	1.625	2	3	3	1	3	2.4	1	2	2	1	1	1.4	1	3	2	3	3	1	2	2.14286	2	3	3	3	2.75	1	3	3	1
1	2	3	1	1	4	5	5	4	4	4	4.33333	5	5	5	5	5	4	4	4	4.625	4	4	4	5	4	4.2	5	4	4	5	5	4.6	5	5	5	5	4	4	5	4.71429	3	2	3	2	2.5	2	2	3	3
2	3	1	1	1	4	3	4	3	3	4	3.5	3	3	3	3	2	3	3	3	2.875	3	5	4	4	4	4	4	5	3	3	5	4	3	3	3	3	3	2	2	2.71429	3	3	3	3	3	4	3	3	5
2	2	3	1	2	4	3	3	4	4	3	3.5	3	3	4	4	3	4	4	4	3.625	4	4	3	4	3	3.6	4	3	3	3	3	3.2	3	3	3	3	3	3	3	3	3	3	4	4	3.5	3	3	3	3
2	3	3	1	1	3	3	3	3	3	3	3	4	4	4	3	3	4	3	4	3.625	4	4	3	4	3	3.6	3	3	4	4	4	3.6	4	3	4	4	3	3	3	3.42857	4	4	4	4	4	4	3	4	3
1	2	3	1	1	4	5	5	3	3	5	4.16667	4	5	3	3	3	5	5	4	4	4	3	3	5	5	4	4	3	4	3	5	3.8	2	3	2	3	3	3	2	2.57143	4	3	5	5	4.25	3	3	3	2
2	3	3	1	1	5	4	4	5	5	4	4.5	5	4	4	4	4	4	4	5	4.25	3	3	3	3	3	3	5	4	5	4	5	4.6	5	4	5	5	5	5	4	4.71429	5	5	4	4	4.5	4	5	5	4
1	2	2	1	2	4	2	4	4	3	3	3.33333	4	2	4	2	3	3	4	2	3	3	2	2	4	3	2.8	2	2	3	3	4	2.8	3	2	4	4	2	3	3	3	3	2	4	4	3.25	3	2	2	3
2	3	2	1	2	3	3	3	4	3	3	3.16667	4	4	3	4	3	4	3	4	3.625	3	3	4	3	3	3.2	3	3	3	3	3	3	3	3	4	4	3	4	3	3.42857	3	3	3	3	3	3	3	3	4
1	3	2	1	2	2	2	3	3	2	3	2.5	3	2	3	2	4	3	2	2	2.625	3	2	3	3	3	2.8	3	2	2	3	2	2.4	2	3	3	4	3	2	2	2.71429	2	3	4	4	3.25	4	3	4	4
2	2	1	1	2	4	3	3	4	3	3	3.33333	4	3	4	3	3	4	3	3	3.375	3	3	3	3	3	3	3	4	4	4	3	3.6	4	4	3	4	3	3	4	3.57143	3	3	3	3	3	4	3	4	3
2	3	1	1	2	4	3	3	3	4	4	3.5	4	4	3	4	4	4	4	4	3.875	3	3	4	4	4	3.6	4	4	3	4	3	3.6	4	3	3	4	4	3	4	3.57143	4	3	3	4	3.5	3	3	3	3
2	2	3	1	1	4	3	4	3	4	3	3.5	3	2	2	3	3	3	2	3	2.625	3	4	3	4	4	3.6	2	3	4	4	3	3.2	3	3	2	2	3	3	4	2.85714	2	2	2	4	2.5	4	4	3	3
1	3	2	1	1	5	5	5	5	5	4	4.83333	2	3	3	3	2	2	3	3	2.625	4	4	5	4	5	4.4	4	4	5	4	4	4.2	5	4	5	5	5	5	4	4.71429	5	5	3	5	4.5	4	5	5	4
1	2	3	1	2	4	4	4	4	4	3	3.83333	5	4	3	4	3	5	4	5	4.125	2	3	2	3	3	2.6	3	2	2	2	3	2.4	2	3	2	3	3	3	2	2.57143	4	5	3	3	3.75	3	3	2	3
1	3	3	1	2	4	5	4	3	5	3	4	3	3	3	2	3	3	2	2	2.625	5	5	3	3	4	4	5	4	4	4	5	4.4	2	2	3	3	2	3	3	2.57143	4	4	4	4	4	5	3	3	4
2	3	1	1	1	5	5	4	5	5	5	4.83333	5	5	5	4	5	5	4	4	4.625	4	5	4	4	4	4.2	2	2	3	3	3	2.6	5	4	5	5	4	5	4	4.57143	4	5	4	4	4.25	5	4	4	4
1	2	1	1	1	3	3	4	4	4	4	3.66667	3	3	3	4	3	4	3	4	3.375	3	3	3	3	3	3	3	3	4	3	4	3.4	3	3	3	3	3	3	3	3	4	4	4	4	4	3	3	3	3
1	2	1	1	2	5	3	5	5	3	4	4.16667	3	2	3	2	2	3	3	3	2.625	5	5	5	5	4	4.8	4	3	4	3	4	3.6	5	3	5	5	4	3	3	4	4	4	5	5	4.5	4	3	3	4
2	3	2	1	1	3	3	3	3	3	2	2.83333	4	4	4	5	3	4	4	3	3.875	4	5	5	4	5	4.6	2	3	3	3	3	2.8	4	4	4	4	4	4	4	4	4	5	5	4	4.5	4	5	4	4
1	3	1	1	2	3	3	3	3	3	3	3	3	3	3	4	4	3	3	4	3.375	4	3	4	4	4	3.8	3	4	4	3	3	3.4	4	3	3	4	4	4	4	3.71429	4	3	3	3	3.25	4	3	3	4
1	2	1	1	2	4	3	4	3	4	4	3.66667	4	3	3	3	3	3	4	3	3.25	4	3	4	3	4	3.6	3	4	3	3	4	3.4	3	3	3	3	3	3	3	3	3	4	4	3	3.5	3	4	3	3
1	3	2	1	2	3	3	3	3	3	3	3	5	5	4	3	5	5	3	3	4.125	5	3	5	3	5	4.2	5	4	3	3	5	4	5	4	4	4	5	5	4	4.42857	4	5	4	3	4	3	4	5	3
1	3	2	1	1	5	5	5	5	3	4	4.5	4	4	4	5	4	5	5	5	4.5	3	2	3	3	3	2.8	3	4	5	3	3	3.6	3	3	3	2	3	3	3	2.85714	3	3	5	5	4	5	4	4	5
1	3	3	1	2	4	4	4	3	4	3	3.66667	3	3	3	4	4	4	4	3	3.5	4	3	4	3	3	3.4	3	4	4	4	4	3.8	4	4	4	3	3	4	3	3.57143	3	3	3	3	3	4	4	4	4
2	2	3	1	1	3	3	2	3	3	3	2.83333	5	4	4	5	5	5	4	4	4.5	4	4	4	5	5	4.4	4	4	4	4	5	4.2	5	4	4	5	5	4	5	4.57143	5	4	4	5	4.5	3	2	2	2
1	2	3	1	1	3	5	5	5	5	4	4.5	4	3	3	5	5	5	5	5	4.375	3	5	3	3	5	3.8	4	4	4	5	3	4	4	4	4	3	4	4	5	4	5	5	4	3	4.25	3	3	3	3
2	3	1	1	2	3	4	3	3	4	4	3.5	4	4	4	3	3	4	4	4	3.75	3	3	3	4	4	3.4	3	3	3	4	3	3.2	4	3	4	4	4	4	3	3.71429	4	3	3	4	3.5	3	3	3	3
1	3	2	1	2	3	2	3	1	2	2	2.16667	3	2	2	2	2	2	2	3	2.25	3	2	1	2	3	2.2	2	3	2	3	1	2.2	2	3	3	3	2	2	3	2.57143	2	1	3	1	1.75	1	2	2	1
2	2	3	1	2	5	5	3	3	5	3	4	3	3	3	4	4	3	3	3	3.25	4	3	3	3	4	3.4	3	5	5	3	4	4	4	3	3	3	4	4	3	3.42857	3	5	3	5	4	3	3	3	3
1	3	1	1	2	2	3	2	3	2	3	2.5	2	3	3	3	3	3	2	3	2.75	4	3	4	5	3	3.8	4	3	3	3	4	3.4	5	4	5	3	3	4	5	4.14286	4	3	4	3	3.5	3	4	5	3
1	3	1	1	1	5	5	5	5	4	4	4.66667	3	4	5	4	5	5	3	3	4	3	4	5	3	4	3.8	3	3	3	3	2	2.8	3	3	3	4	4	3	3	3.28571	3	5	4	4	4	4	3	5	4
2	2	1	1	2	2	3	3	4	3	3	3	4	4	3	4	4	4	3	3	3.625	2	2	2	3	3	2.4	4	3	4	3	3	3.4	3	3	2	4	3	4	3	3.14286	4	4	4	3	3.75	2	3	2	3
1	2	3	1	1	5	4	4	4	4	4	4.16667	5	5	5	4	4	4	5	5	4.625	2	2	3	3	2	2.4	4	4	4	5	5	4.4	5	4	5	4	5	4	5	4.57143	4	4	4	5	4.25	5	4	5	5
1	3	3	1	2	5	3	3	5	4	5	4.16667	4	3	5	4	3	4	3	4	3.75	4	5	4	4	4	4.2	3	2	3	3	2	2.6	3	3	3	3	3	3	2	2.85714	4	5	5	4	4.5	3	3	2	3
1	3	2	1	2	2	3	2	2	1	3	2.16667	3	2	3	2	2	2	1	3	2.25	2	3	2	2	2	2.2	1	3	2	3	3	2.4	2	2	2	3	3	3	1	2.28571	2	3	1	3	2.25	2	2	3	3
1	2	3	1	2	3	3	2	3	2	3	2.66667	3	3	2	3	3	2	2	2	2.5	2	2	2	3	3	2.4	3	3	3	3	3	3	2	2	2	2	3	2	3	2.28571	3	3	3	2	2.75	3	3	2	2
1	2	2	1	2	3	2	2	3	3	2	2.5	5	4	4	4	4	4	4	4	4.125	4	4	4	5	4	4.2	3	3	3	3	3	3	4	4	5	5	4	5	4	4.42857	4	5	4	5	4.5	4	5	5	5
1	2	1	1	2	2	4	2	2	3	3	2.66667	2	4	2	3	2	3	2	4	2.75	4	3	4	2	2	3	2	3	3	2	2	2.4	2	4	3	2	4	4	4	3.28571	4	4	2	4	3.5	2	3	3	3
2	3	3	1	1	4	4	3	3	4	4	3.66667	4	4	3	4	4	4	4	3	3.75	3	3	4	4	4	3.6	3	3	3	3	4	3.2	3	3	3	3	3	3	3	3	3	4	3	3	3.25	3	3	3	3
1	3	3	1	2	4	5	4	4	5	4	4.33333	5	5	5	5	4	5	5	4	4.75	5	4	4	5	4	4.4	4	5	4	4	5	4.4	5	4	4	4	5	5	4	4.42857	3	3	3	5	3.5	5	4	4	4
2	2	3	1	2	4	4	4	4	5	5	4.33333	5	5	4	5	4	5	4	5	4.625	4	4	4	5	4	4.2	4	4	5	5	5	4.6	4	4	5	4	5	4	4	4.28571	5	4	5	4	4.5	5	5	4	5
2	3	3	1	1	4	5	4	5	5	4	4.5	5	4	4	5	5	5	5	5	4.75	4	4	5	4	5	4.4	4	5	4	5	5	4.6	4	5	4	5	5	5	4	4.57143	3	3	3	2	2.75	2	3	3	2
1	3	3	1	1	4	3	4	3	3	4	3.5	3	3	3	3	3	3	3	3	3	4	3	4	4	3	3.6	3	3	3	3	3	3	3	3	3	3	3	3	3	3	3	4	3	4	3.5	4	4	4	4
2	2	3	1	1	3	3	3	3	3	3	3	3	4	3	3	4	3	4	4	3.5	4	4	4	3	4	3.8	3	3	3	4	3	3.2	3	3	3	3	3	3	3	3	3	3	4	4	3.5	4	4	3	3
1	3	3	1	1	4	5	4	4	3	3	3.83333	4	4	4	4	4	4	3	3	3.75	3	3	2	3	2	2.6	5	5	3	5	5	4.6	5	5	3	4	3	3	3	3.71429	3	3	2	3	2.75	3	5	3	4
1	2	2	1	2	3	2	3	3	1	1	2.16667	2	1	1	3	3	1	3	2	2	1	1	1	2	1	1.2	1	1	3	2	1	1.6	2	3	1	2	1	2	2	1.85714	2	2	2	3	2.25	1	2	1	3
1	2	1	1	1	4	5	4	5	4	4	4.33333	4	5	4	5	5	4	5	5	4.625	4	5	4	4	4	4.2	2	2	2	3	3	2.4	4	4	4	4	5	4	4	4.14286	5	5	5	5	5	2	3	2	2
2	2	2	1	1	3	2	3	2	4	2	2.66667	3	3	3	3	3	2	3	3	2.875	4	3	2	2	3	2.8	2	4	3	4	4	3.4	2	4	4	3	3	4	2	3.14286	3	3	3	3	3	4	2	2	2
1	2	2	1	1	3	2	3	3	3	3	2.83333	2	4	3	2	2	2	3	4	2.75	3	3	3	3	3	3	3	4	4	3	2	3.2	3	3	2	2	3	3	4	2.85714	2	2	3	4	2.75	2	4	3	3
2	3	1	1	1	5	4	5	5	5	4	4.66667	5	4	4	4	4	4	4	4	4.125	4	4	4	4	5	4.2	5	4	4	4	4	4.2	5	5	4	4	4	4	5	4.42857	3	2	2	3	2.5	3	2	3	2
1	3	1	1	1	4	3	3	3	5	4	3.66667	3	4	4	3	3	5	3	5	3.75	3	5	4	3	4	3.8	3	3	3	2	3	2.8	3	3	5	5	4	3	5	4	5	4	3	4	4	3	5	3	3
1	2	3	1	1	5	4	5	4	3	3	4	4	5	3	4	3	3	3	3	3.5	2	3	2	3	2	2.4	2	2	3	3	2	2.4	3	4	3	3	3	4	4	3.42857	3	3	4	5	3.75	4	3	3	4
1	3	1	1	1	4	4	3	3	4	3	3.5	3	3	3	4	4	3	3	4	3.375	3	3	3	3	3	3	4	3	3	3	3	3.2	3	3	4	4	3	4	4	3.57143	3	3	3	3	3	3	3	4	4
1	2	1	1	1	2	2	3	2	2	3	2.33333	2	2	2	3	3	3	3	3	2.625	2	3	3	3	2	2.6	3	3	3	3	3	3	2	3	3	3	2	3	3	2.71429	3	2	2	2	2.25	2	2	2	3
2	3	3	1	1	5	4	4	5	5	5	4.66667	2	3	2	2	3	3	3	3	2.625	5	4	4	4	5	4.4	4	4	5	4	4	4.2	5	4	4	5	4	5	4	4.42857	2	3	2	2	2.25	4	4	5	4
2	3	3	1	2	5	3	4	3	4	3	3.66667	3	3	5	4	3	4	5	4	3.875	5	4	3	4	3	3.8	5	5	5	4	3	4.4	3	2	3	2	3	3	2	2.57143	5	4	4	3	4	3	2	3	3
2	2	3	1	1	4	5	3	5	4	3	4	4	3	3	4	4	3	3	5	3.625	4	3	5	4	4	4	3	3	3	3	2	2.8	4	3	3	4	4	5	4	3.85714	3	4	4	5	4	3	3	5	4
1	2	2	1	1	2	3	2	3	2	3	2.5	4	4	4	5	5	4	5	5	4.5	5	4	5	5	4	4.6	2	2	3	3	3	2.6	3	2	2	3	3	3	3	2.71429	5	4	5	4	4.5	3	3	2	2
1	2	3	1	2	4	2	4	2	3	2	2.83333	4	3	3	4	3	3	4	3	3.375	3	4	4	2	3	3.2	3	2	3	3	2	2.6	3	3	2	3	3	3	2	2.71429	3	3	3	3	3	4	2	4	2
2	3	2	1	2	4	4	4	5	5	5	4.5	4	5	5	4	5	5	4	4	4.5	5	4	5	5	5	4.8	3	3	2	2	3	2.6	5	4	4	4	5	5	4	4.42857	3	3	3	5	3.5	4	4	4	5
2	3	2	1	1	5	5	5	5	4	4	4.66667	4	5	4	4	4	4	5	5	4.375	4	4	5	5	4	4.4	2	2	2	3	2	2.2	4	4	5	4	4	4	5	4.28571	5	4	4	5	4.5	5	5	5	3
2	3	3	1	1	3	4	4	3	4	4	3.66667	3	3	3	4	3	4	4	4	3.5	3	3	4	3	3	3.2	3	3	3	3	3	3	3	3	3	3	3	3	3	3	3	3	4	3	3.25	3	3	3	3
2	3	2	1	1	4	4	5	4	5	4	4.33333	5	5	5	5	5	4	4	4	4.625	5	4	5	5	5	4.8	5	5	5	5	5	5	4	5	5	4	4	5	5	4.57143	5	5	5	5	5	5	4	5	5
1	3	3	1	2	3	3	3	3	2	3	2.83333	3	3	3	3	3	3	3	3	3	3	3	3	3	3	3	3	3	3	3	4	3.2	4	2	2	4	2	4	4	3.14286	4	2	2	4	3	3	3	3	3
1	2	2	1	1	2	2	2	4	3	2	2.5	2	2	3	3	2	4	3	4	2.875	4	2	2	4	4	3.2	2	3	3	2	3	2.6	2	3	3	3	4	4	2	3	3	2	2	3	2.5	4	3	2	4
2	2	1	1	2	3	3	3	3	4	3	3.16667	4	4	3	4	4	4	4	3	3.75	4	4	4	3	4	3.8	3	3	4	4	4	3.6	4	4	4	3	3	4	3	3.57143	4	3	4	4	3.75	3	3	3	3
2	3	1	1	1	4	3	3	4	4	4	3.66667	3	4	4	4	3	3	4	3	3.5	4	3	4	4	3	3.6	3	4	3	4	3	3.4	3	3	3	3	3	3	3	3	3	4	4	3	3.5	3	3	3	3
1	3	3	1	1	2	2	3	3	2	3	2.5	4	4	3	4	3	4	5	3	3.75	5	5	5	4	5	4.8	3	4	4	4	4	3.8	3	5	4	3	3	5	3	3.71429	5	4	5	3	4.25	3	3	3	3
1	2	3	1	1	4	4	4	4	4	4	4	3	4	3	4	4	3	3	4	3.5	3	3	3	3	3	3	3	3	4	3	4	3.4	3	4	3	3	4	4	3	3.42857	4	4	3	4	3.75	3	3	3	3
2	3	2	1	1	3	5	4	5	5	3	4.16667	4	4	4	4	5	4	4	4	4.125	5	5	4	5	3	4.4	2	3	3	3	3	2.8	4	4	5	5	5	4	3	4.28571	3	3	3	5	3.5	3	3	4	5
2	2	2	1	1	4	3	4	4	3	4	3.66667	4	3	4	3	4	3	4	3	3.5	4	4	4	4	4	4	4	3	4	4	4	3.8	3	3	3	3	3	3	3	3	3	3	4	4	3.5	4	4	4	3
1	2	3	1	1	3	3	3	3	3	3	3	3	3	3	3	3	3	3	3	3	4	4	4	3	4	3.8	3	3	3	4	3	3.2	3	4	4	4	3	4	4	3.71429	3	3	3	3	3	3	3	3	4
1	3	2	1	2	3	2	2	2	3	2	2.33333	3	2	2	3	3	2	2	3	2.5	3	3	3	3	2	2.8	2	2	3	3	3	2.6	3	2	2	2	2	3	3	2.42857	2	2	2	3	2.25	3	2	2	3
1	3	1	1	1	2	2	2	2	2	2	2	4	4	5	4	4	5	4	4	4.25	3	2	2	3	2	2.4	4	5	5	5	4	4.6	4	5	5	4	4	5	5	4.57143	5	4	4	5	4.5	4	4	5	5
1	3	1	1	2	5	5	5	5	5	5	5	5	4	5	4	4	4	4	4	4.25	5	4	4	4	5	4.4	5	4	5	4	5	4.6	3	2	2	3	2	2	2	2.28571	5	5	4	5	4.75	4	5	4	4
2	2	3	1	1	5	4	5	5	5	4	4.66667	4	5	4	4	4	4	5	4	4.25	5	5	5	5	4	4.8	5	5	5	5	5	5	2	2	2	2	3	3	2	2.28571	5	4	5	4	4.5	3	2	3	2
1	3	2	1	2	3	4	4	4	4	3	3.66667	3	3	3	3	3	3	3	3	3	3	4	4	4	4	3.8	3	3	4	4	3	3.4	3	3	3	4	4	4	3	3.42857	4	4	3	4	3.75	4	4	4	4
1	3	3	1	2	3	3	3	3	3	3	3	3	4	4	4	3	3	4	4	3.625	4	3	4	4	3	3.6	4	4	4	4	3	3.8	4	3	4	4	4	4	4	3.85714	3	3	3	3	3	3	3	3	3
2	3	3	1	1	3	2	4	2	2	3	2.66667	2	3	3	3	3	3	3	3	2.875	4	4	4	2	3	3.4	2	3	3	3	4	3	3	2	2	3	2	3	3	2.57143	3	3	3	2	2.75	2	3	3	3
2	3	3	1	1	3	4	4	4	3	3	3.5	3	3	3	3	3	3	3	3	3	3	3	3	3	3	3	4	3	3	3	4	3.4	3	3	3	3	3	3	3	3	3	3	3	3	3	4	4	4	4
1	3	2	1	2	3	3	3	3	3	3	3	3	4	4	3	3	3	3	4	3.375	3	3	3	3	3	3	3	4	4	4	3	3.6	4	3	3	4	4	4	3	3.57143	4	3	3	3	3.25	3	4	3	4
1	2	2	1	2	4	4	4	4	3	4	3.83333	4	4	4	3	3	4	3	3	3.5	3	3	3	3	3	3	3	3	3	3	3	3	4	3	4	4	4	3	4	3.71429	3	3	4	3	3.25	3	4	4	3
1	2	3	1	1	5	3	4	5	5	3	4.16667	5	3	5	3	4	4	3	3	3.75	5	4	4	4	5	4.4	3	3	3	3	3	3	4	5	4	3	4	5	3	4	5	3	4	3	3.75	3	3	2	3
1	3	3	1	1	4	5	5	4	4	4	4.33333	5	5	5	4	5	4	5	4	4.625	2	3	3	3	2	2.6	5	5	4	4	5	4.6	2	3	3	3	3	2	3	2.71429	5	5	5	5	5	5	4	5	4
2	3	2	1	1	3	5	4	3	3	3	3.5	3	3	3	3	2	3	3	2	2.75	4	5	5	3	3	4	3	3	5	4	3	3.6	2	3	3	3	3	3	3	2.85714	3	2	3	2	2.5	3	3	3	2
2	2	1	1	2	2	3	3	3	3	3	2.83333	2	2	3	3	3	2	2	2	2.375	3	2	3	3	3	2.8	2	2	2	2	2	2	2	3	2	3	2	3	3	2.57143	3	2	2	3	2.5	3	3	2	3
2	2	2	1	2	5	3	3	5	3	4	3.83333	4	5	4	4	5	3	4	5	4.25	3	3	2	2	3	2.6	4	4	5	3	5	4.2	5	3	5	3	4	4	4	4	3	5	4	5	4.25	4	3	4	3
2	2	3	1	2	3	3	2	3	3	2	2.66667	2	3	4	2	4	3	3	2	2.875	4	4	4	2	2	3.2	4	3	3	2	2	2.8	4	2	2	4	4	4	2	3.14286	4	4	3	3	3.5	3	2	3	3
2	3	2	1	1	2	2	2	2	2	2	2	3	3	2	4	3	4	4	2	3.125	4	2	4	3	2	3	4	2	4	4	3	3.4	3	4	4	2	3	2	4	3.14286	2	3	2	3	2.5	3	3	3	2
2	2	1	1	1	3	4	3	3	3	4	3.33333	3	3	3	4	4	4	3	3	3.375	4	4	4	3	4	3.8	3	4	3	3	3	3.2	3	3	3	3	3	3	3	3	4	4	3	4	3.75	3	3	3	3
1	2	2	1	2	3	3	2	2	2	3	2.5	2	2	3	3	2	2	3	3	2.5	3	2	3	3	2	2.6	2	2	2	2	2	2	2	2	2	3	3	3	3	2.57143	2	3	2	2	2.25	3	3	2	2
1	3	2	1	1	3	3	5	4	3	3	3.5	4	3	3	4	5	5	4	5	4.125	5	4	3	5	5	4.4	4	3	3	5	3	3.6	3	5	4	3	4	4	3	3.71429	3	3	3	3	3	3	2	3	2
1	3	2	1	2	2	4	4	4	4	3	3.5	3	3	3	3	3	2	3	3	2.875	4	4	4	2	3	3.4	4	4	4	3	2	3.4	2	3	2	2	3	2	3	2.42857	2	2	2	4	2.5	3	4	4	3
2	3	2	1	1	5	5	5	4	5	5	4.83333	5	4	5	4	4	5	5	4	4.5	5	5	5	4	4	4.6	2	2	3	2	3	2.4	5	5	3	3	5	5	5	4.42857	4	5	5	5	4.75	5	4	5	4
2	2	1	1	2	3	3	2	4	2	2	2.66667	4	3	2	2	3	4	3	3	3	3	3	3	3	3	3	3	2	3	2	3	2.6	4	2	2	4	3	3	2	2.85714	2	2	3	3	2.5	4	2	2	2
1	3	2	1	1	3	3	3	2	3	2	2.66667	3	3	3	2	2	2	3	2	2.5	2	3	2	3	2	2.4	2	2	3	3	2	2.4	2	3	2	2	3	2	3	2.42857	2	2	3	2	2.25	2	3	3	2
1	3	3	1	1	3	3	3	3	3	3	3	3	3	3	3	3	3	3	3	3	3	4	4	4	3	3.6	3	3	3	4	3	3.2	3	4	4	3	3	4	3	3.42857	4	3	4	3	3.5	3	4	4	3
2	2	1	1	2	3	2	2	2	3	2	2.33333	2	2	2	3	3	3	3	2	2.5	3	2	3	2	3	2.6	2	1	1	3	2	1.8	1	2	1	2	3	1	3	1.85714	3	2	3	3	2.75	2	3	1	3
1	2	1	1	2	4	4	4	4	5	5	4.33333	4	4	5	5	5	4	5	4	4.5	4	4	5	4	4	4.2	5	4	5	4	4	4.4	5	4	5	4	5	5	4	4.57143	4	5	4	4	4.25	5	5	5	4
1	3	2	1	1	3	3	3	3	3	3	3	4	4	4	4	4	4	4	5	4.125	3	5	4	3	4	3.8	5	4	4	4	3	4	5	5	4	4	4	5	4	4.42857	5	4	4	4	4.25	5	4	5	5
2	3	1	1	1	5	5	5	4	4	4	4.5	3	3	2	3	2	3	2	2	2.5	4	5	5	5	4	4.6	5	4	5	4	5	4.6	5	5	5	5	4	5	4	4.71429	5	5	4	4	4.5	5	4	5	4
2	3	3	1	2	5	4	4	5	5	4	4.5	4	4	5	5	4	5	4	4	4.375	5	4	4	5	5	4.6	4	5	4	4	5	4.4	4	5	4	4	4	4	4	4.14286	5	4	5	4	4.5	5	4	4	4
2	2	3	1	1	4	4	4	4	4	5	4.16667	4	5	5	5	5	5	5	5	4.875	3	3	3	3	2	2.8	4	5	4	4	4	4.2	5	5	5	5	5	5	4	4.85714	2	3	3	3	2.75	3	3	3	2
2	3	2	1	1	3	3	4	3	5	3	3.5	3	4	4	5	4	3	4	5	4	3	5	4	3	5	4	2	3	3	3	3	2.8	3	4	5	5	3	5	5	4.28571	4	5	4	4	4.25	3	3	3	3
1	3	1	1	2	4	5	4	5	4	4	4.33333	4	5	4	5	5	5	5	5	4.75	2	3	3	2	3	2.6	3	3	2	3	3	2.8	5	5	5	5	5	5	4	4.85714	4	4	5	5	4.5	4	5	5	4
1	2	2	1	1	3	3	3	3	3	3	3	3	3	4	4	4	4	3	4	3.625	3	3	4	3	4	3.4	4	3	3	3	3	3.2	3	3	3	3	3	3	3	3	4	4	3	3	3.5	4	4	3	4
2	3	2	1	1	4	4	4	4	5	4	4.16667	4	4	4	3	5	4	3	4	3.875	5	5	4	3	4	4.2	4	5	5	5	4	4.6	5	3	5	5	3	3	4	4	2	3	2	3	2.5	4	4	5	4
2	2	1	1	2	5	5	5	5	4	4	4.66667	5	4	4	5	5	5	4	4	4.5	5	5	4	4	5	4.6	5	4	4	5	5	4.6	2	3	3	2	2	2	3	2.42857	2	3	3	2	2.5	5	5	5	5
1	3	2	1	2	4	4	2	3	4	3	3.33333	2	2	3	2	3	3	2	2	2.375	3	3	4	4	2	3.2	3	3	3	4	3	3.2	2	2	3	3	3	4	3	2.85714	2	4	3	2	2.75	2	2	2	3
1	2	2	1	2	4	4	3	2	3	2	3	3	2	4	2	4	4	2	4	3.125	2	3	2	2	3	2.4	3	3	2	2	3	2.6	3	4	3	3	2	4	4	3.28571	2	4	3	2	2.75	4	3	2	3
1	3	2	1	2	4	4	4	3	4	4	3.83333	3	3	4	3	4	4	4	4	3.625	4	4	4	3	3	3.6	3	3	3	3	3	3	4	3	3	4	3	3	3	3.28571	4	4	3	4	3.75	3	3	3	3
1	2	1	1	1	4	5	5	5	5	4	4.66667	4	4	5	5	4	5	4	5	4.5	3	2	2	3	3	2.6	5	4	5	4	5	4.6	4	4	5	5	5	5	4	4.57143	5	5	4	5	4.75	5	4	4	5
2	3	1	1	1	5	3	3	4	5	4	4	5	4	4	4	5	5	4	5	4.5	4	3	4	4	3	3.6	3	5	3	5	3	3.8	4	5	4	4	4	4	4	4.14286	3	2	2	3	2.5	2	2	3	3
1	2	3	1	1	4	4	5	4	4	4	4.16667	5	5	4	5	4	5	4	5	4.625	5	5	5	5	5	5	2	2	3	2	3	2.4	5	5	5	5	3	3	3	4.14286	5	5	4	4	4.5	5	4	4	5
1	2	3	1	2	4	4	5	4	4	4	4.16667	5	4	4	4	4	4	5	5	4.375	5	5	5	4	4	4.6	3	2	2	3	2	2.4	4	4	4	4	4	4	5	4.14286	5	4	4	4	4.25	4	5	5	4
1	2	1	1	2	4	4	5	4	4	4	4.16667	5	4	5	5	4	5	4	4	4.5	4	4	4	4	5	4.2	5	5	5	4	5	4.8	4	4	5	4	5	4	5	4.42857	4	5	5	5	4.75	3	3	3	3
1	3	1	1	2	4	4	3	4	4	2	3.5	4	4	4	2	3	4	2	4	3.375	4	3	3	3	4	3.4	2	2	4	3	4	3	3	2	3	2	3	2	2	2.42857	2	3	4	3	3	4	2	2	3
1	2	3	1	1	5	4	5	5	5	5	4.83333	4	5	4	4	4	5	5	4	4.375	5	4	4	4	5	4.4	5	5	5	5	5	5	4	4	5	4	5	5	5	4.57143	4	4	4	5	4.25	5	5	4	5
1	3	3	1	2	4	4	4	5	4	4	4.16667	2	2	2	3	3	2	3	3	2.5	5	5	4	5	4	4.6	5	4	4	4	4	4.2	5	5	4	4	4	4	4	4.28571	5	5	4	5	4.75	4	4	4	5
1	3	1	1	2	4	4	5	5	3	5	4.33333	5	3	3	3	4	5	5	3	3.875	3	3	3	5	5	3.8	3	5	4	4	4	4	3	4	4	3	3	5	3	3.57143	5	5	3	3	4	5	3	4	3
1	3	3	1	2	5	5	4	4	5	4	4.5	4	5	5	4	5	4	5	4	4.5	3	2	3	2	2	2.4	4	5	5	5	5	4.8	5	4	5	5	4	5	5	4.71429	5	4	4	4	4.25	5	5	4	5
1	3	1	1	2	4	3	4	4	4	3	3.66667	4	3	3	4	4	3	3	3	3.375	3	4	3	3	4	3.4	4	3	4	4	3	3.6	3	4	4	4	4	4	3	3.71429	3	4	4	3	3.5	3	3	3	3
2	3	1	1	2	3	4	3	4	3	3	3.33333	4	3	3	4	3	3	4	4	3.5	3	4	4	4	4	3.8	4	3	4	4	4	3.8	3	3	4	3	4	3	4	3.42857	3	3	3	3	3	4	3	3	3
1	2	1	1	2	3	3	2	2	2	3	2.5	3	2	2	3	2	3	3	2	2.5	3	2	3	3	3	2.8	2	2	2	2	2	2	3	2	3	2	2	2	2	2.28571	3	2	3	2	2.5	3	2	2	2
2	3	2	1	2	3	2	2	3	3	2	2.5	5	5	5	4	5	5	4	5	4.75	4	5	4	4	4	4.2	5	4	4	4	5	4.4	5	5	5	4	5	4	5	4.71429	5	3	3	5	4	5	4	4	4
1	2	3	1	2	4	4	5	5	4	5	4.5	5	5	4	5	4	5	4	4	4.5	5	5	4	5	4	4.6	4	4	4	5	4	4.2	4	4	4	4	5	5	5	4.42857	5	4	4	4	4.25	4	5	4	5
1	2	2	1	1	3	4	4	3	3	3	3.33333	4	4	4	3	3	4	3	4	3.625	4	3	4	4	3	3.6	3	3	3	3	3	3	3	3	3	3	3	3	3	3	4	4	3	4	3.75	3	4	4	3
2	3	3	1	2	3	2	2	2	3	2	2.33333	3	2	2	3	2	2	3	2	2.375	3	3	3	3	2	2.8	3	2	3	3	2	2.6	3	3	2	2	2	3	3	2.57143	2	3	2	2	2.25	3	2	3	3
1	3	3	1	2	3	3	3	3	3	3	3	4	4	3	3	4	3	4	4	3.625	3	3	3	3	3	3	4	4	3	4	3	3.6	3	3	3	3	3	3	3	3	3	4	3	4	3.5	3	4	4	4
1	3	1	1	2	3	3	3	3	2	2	2.66667	4	4	5	5	4	4	4	3	4.125	5	4	3	4	3	3.8	5	4	3	4	3	3.8	3	3	5	3	4	5	4	3.85714	3	3	3	3	3	3	5	5	3
1	2	1	1	2	4	5	5	4	4	4	4.33333	5	5	5	5	5	4	5	5	4.875	2	2	2	2	3	2.2	5	5	5	4	4	4.6	4	4	5	5	4	4	5	4.42857	5	5	4	5	4.75	5	4	5	5
1	3	3	1	1	3	2	2	2	3	3	2.5	3	5	4	5	3	5	4	4	4.125	4	3	4	3	4	3.6	4	4	5	4	5	4.4	4	3	5	4	4	4	5	4.14286	2	3	3	2	2.5	5	4	5	3
2	2	2	1	1	5	5	5	4	5	4	4.66667	5	5	4	4	4	5	4	4	4.375	2	2	3	2	3	2.4	5	4	4	4	5	4.4	5	5	5	5	4	5	4	4.71429	5	4	5	5	4.75	5	4	5	5
1	3	3	1	1	2	2	3	3	3	3	2.66667	5	5	4	5	4	5	4	4	4.5	4	4	4	4	4	4	4	5	4	4	5	4.4	5	4	5	5	4	5	4	4.57143	5	5	4	5	4.75	5	4	4	5
2	2	1	1	1	4	3	2	3	2	3	2.83333	3	4	4	2	4	2	2	3	3	4	2	3	4	2	3	3	2	3	2	4	2.8	4	4	3	2	4	4	4	3.57143	3	4	3	4	3.5	3	3	3	3
2	3	1	1	2	4	5	4	5	5	4	4.5	4	4	5	4	4	5	4	4	4.25	5	4	4	5	5	4.6	5	4	4	4	4	4.2	5	4	4	4	5	4	4	4.28571	3	3	2	3	2.75	5	4	4	4
1	2	1	1	2	3	3	3	3	3	3	3	3	3	2	3	3	3	2	2	2.625	3	3	5	5	4	4	5	4	4	5	3	4.2	4	4	4	3	3	4	3	3.57143	5	5	5	4	4.75	2	3	2	3
1	3	2	1	2	5	3	4	5	3	3	3.83333	5	4	4	3	4	4	4	5	4.125	4	3	4	3	4	3.6	5	4	4	4	3	4	3	5	4	3	5	4	5	4.14286	2	3	3	3	2.75	2	3	3	2
1	3	1	1	1	4	3	4	4	3	3	3.5	4	3	4	4	4	4	3	3	3.625	3	3	3	3	3	3	3	3	4	3	4	3.4	3	3	3	4	4	4	4	3.57143	3	4	3	3	3.25	3	4	3	3
1	2	2	1	1	5	4	4	4	4	5	4.33333	4	4	4	5	4	4	5	5	4.375	4	4	5	5	5	4.6	2	3	3	2	3	2.6	4	4	5	4	5	4	5	4.42857	4	5	4	4	4.25	5	4	5	5
1	2	2	1	2	3	4	3	2	3	2	2.83333	3	2	3	2	3	2	2	4	2.625	2	2	4	2	2	2.4	4	2	4	3	3	3.2	3	2	3	3	4	2	2	2.71429	2	3	3	2	2.5	4	2	4	4
2	2	3	1	2	3	3	3	4	3	4	3.33333	5	4	3	3	4	4	4	4	3.875	4	4	4	3	3	3.6	3	3	3	3	3	3	5	4	5	5	5	5	5	4.85714	5	4	5	4	4.5	4	4	4	5
2	3	3	1	1	4	4	5	4	4	5	4.33333	5	4	5	5	4	4	5	5	4.625	5	5	4	5	5	4.8	3	3	2	2	3	2.6	4	5	5	5	4	5	4	4.57143	5	4	5	5	4.75	4	4	5	5
2	2	3	1	1	5	4	5	4	4	5	4.5	5	4	4	4	5	5	5	4	4.5	5	5	5	5	5	5	3	2	2	3	2	2.4	5	5	5	5	4	4	4	4.57143	2	2	2	2	2	2	2	3	2
2	3	1	1	2	2	2	3	2	3	3	2.5	3	2	2	3	2	3	2	3	2.5	2	3	3	3	2	2.6	3	3	3	2	3	2.8	2	2	2	3	2	3	2	2.28571	3	2	2	2	2.25	2	2	3	2
1	3	2	1	2	5	3	5	4	3	3	3.83333	2	2	3	3	3	3	3	2	2.625	5	5	5	5	3	4.6	4	3	3	5	3	3.6	3	5	3	5	3	4	3	3.71429	5	3	4	5	4.25	4	3	5	3
1	3	2	1	1	2	2	3	2	2	2	2.16667	5	5	4	5	3	3	5	4	4.25	5	5	4	5	3	4.4	5	5	5	4	5	4.8	3	2	2	3	3	2	3	2.57143	3	4	3	3	3.25	4	3	5	3
2	2	2	1	2	3	3	3	3	4	4	3.33333	3	4	3	4	4	4	3	3	3.5	3	3	3	3	3	3	3	4	4	4	3	3.6	3	3	3	3	3	3	3	3	3	4	3	3	3.25	3	3	3	3
1	2	3	1	1	4	3	4	4	4	3	3.66667	3	3	4	3	3	3	4	4	3.375	3	3	3	3	3	3	3	4	3	4	3	3.4	3	3	3	3	3	3	3	3	3	3	3	3	3	3	4	4	3
1	3	1	1	1	5	3	4	4	5	4	4.16667	3	5	5	4	3	5	4	5	4.25	4	3	4	3	3	3.4	3	5	3	4	5	4	2	3	3	2	3	3	3	2.71429	3	4	5	4	4	5	3	5	5
2	3	2	1	1	5	4	4	4	4	4	4.16667	4	5	5	4	5	4	4	4	4.375	4	5	5	5	4	4.6	4	5	4	4	5	4.4	2	2	2	2	2	2	2	2	4	4	4	4	4	3	2	3	3
1	2	2	1	2	4	3	4	3	3	3	3.33333	3	3	3	3	3	3	3	3	3	4	3	3	4	4	3.6	3	4	3	4	3	3.4	4	3	3	3	4	4	3	3.42857	3	3	3	3	3	4	4	3	3
2	3	3	1	2	5	3	3	3	5	4	3.83333	3	5	5	3	5	5	5	5	4.5	4	5	4	4	4	4.2	4	3	3	5	4	3.8	5	4	5	4	4	5	4	4.42857	4	5	5	5	4.75	5	4	5	4
1	3	1	1	2	3	3	4	4	3	3	3.33333	3	3	3	3	3	3	3	3	3	4	4	3	3	4	3.6	4	4	3	3	3	3.4	3	4	4	4	4	3	3	3.57143	4	3	4	3	3.5	4	3	4	3
1	3	2	1	1	2	4	4	2	4	4	3.33333	3	3	3	2	3	2	3	3	2.75	2	3	3	3	3	2.8	2	3	2	3	3	2.6	4	3	4	3	2	4	4	3.42857	4	4	4	4	4	2	2	3	2
1	3	3	1	1	4	3	3	4	3	3	3.33333	5	5	5	4	5	4	4	3	4.375	4	4	3	3	4	3.6	4	5	5	5	5	4.8	4	5	3	3	4	3	3	3.57143	3	3	2	3	2.75	3	3	2	2
1	3	3	1	1	4	5	4	4	4	5	4.33333	3	4	3	5	3	3	3	5	3.625	3	5	4	3	4	3.8	4	3	5	4	3	3.8	4	3	4	3	4	5	3	3.71429	4	4	4	4	4	4	3	4	4
1	2	3	1	2	3	3	3	3	3	3	3	3	4	4	3	3	4	3	3	3.375	4	4	4	3	3	3.6	3	3	3	3	3	3	3	3	3	3	3	3	4	3.14286	3	3	3	4	3.25	3	4	3	4
2	2	2	1	1	5	5	5	4	5	4	4.66667	4	4	5	4	4	5	5	5	4.5	5	5	4	5	4	4.6	4	5	5	5	4	4.6	5	5	4	5	5	5	5	4.85714	4	5	4	5	4.5	4	5	5	5
2	3	1	1	1	4	3	3	3	5	3	3.5	4	3	4	4	3	5	5	3	3.875	5	4	3	5	3	4	4	5	5	4	3	4.2	4	4	5	4	3	3	3	3.71429	2	3	3	3	2.75	3	3	3	3
1	3	2	1	1	4	4	5	5	4	4	4.33333	5	4	4	4	4	5	5	4	4.375	4	5	5	5	4	4.6	3	2	2	2	2	2.2	4	4	5	5	5	4	4	4.42857	5	4	5	5	4.75	5	4	5	4
2	2	2	1	1	3	5	3	3	4	5	3.83333	5	5	5	3	5	5	5	4	4.625	5	4	4	5	5	4.6	4	3	5	4	5	4.2	3	3	2	3	3	3	3	2.85714	3	2	3	3	2.75	4	5	5	3
2	3	2	1	1	3	2	3	2	2	3	2.5	4	4	5	3	3	5	4	3	3.875	5	5	5	5	4	4.8	5	3	3	3	3	3.4	4	3	3	5	3	4	4	3.71429	5	5	3	4	4.25	3	3	3	3
2	3	1	1	1	3	4	4	5	5	4	4.16667	4	3	3	3	5	3	3	4	3.5	4	5	3	5	3	4	3	3	3	3	3	3	4	4	4	5	5	5	3	4.28571	4	4	3	3	3.5	5	3	5	3
1	3	2	1	1	4	5	5	5	4	3	4.33333	4	4	5	5	4	5	5	4	4.5	5	4	5	5	5	4.8	5	3	5	5	4	4.4	5	5	3	5	3	3	5	4.14286	4	5	5	4	4.5	5	5	4	4
2	3	2	1	1	4	4	3	3	4	4	3.66667	3	3	3	3	4	3	3	4	3.25	4	4	3	4	4	3.8	3	3	3	3	3	3	4	4	3	3	3	3	3	3.28571	4	4	4	4	4	4	4	4	4
1	3	1	1	1	4	4	4	4	5	3	4	5	3	5	5	4	5	5	5	4.625	4	3	3	4	4	3.6	5	5	3	3	5	4.2	3	4	4	3	5	5	4	4	5	5	5	4	4.75	4	4	4	3
2	3	3	1	1	2	3	2	3	2	3	2.5	3	3	3	3	2	2	3	3	2.75	5	3	4	5	5	4.4	4	4	4	4	3	3.8	3	2	2	3	3	3	3	2.71429	3	4	4	4	3.75	5	4	4	3
2	2	2	1	1	3	3	3	3	4	5	3.5	3	3	5	5	4	4	4	3	3.875	3	3	3	3	5	3.4	5	3	4	4	4	4	3	3	2	3	2	3	3	2.71429	3	3	5	5	4	3	4	5	4
2	2	1	1	2	3	3	3	3	3	3	3	3	3	3	4	3	3	4	3	3.25	3	3	3	3	3	3	3	3	3	3	3	3	4	4	3	4	3	3	3	3.42857	4	3	3	4	3.5	4	3	3	3
2	3	3	1	2	4	5	5	3	4	3	4	5	5	5	5	4	5	4	4	4.625	2	3	3	3	3	2.8	3	5	3	5	5	4.2	4	5	3	3	4	4	4	3.85714	3	4	3	3	3.25	4	4	5	5
1	3	2	1	2	4	3	4	3	3	4	3.5	3	3	3	3	3	3	3	3	3	4	3	3	3	4	3.4	3	4	4	4	4	3.8	3	3	4	3	3	4	3	3.28571	3	4	4	4	3.75	3	3	3	3
2	3	3	1	1	3	4	5	3	5	3	3.83333	5	5	5	5	5	5	5	5	5	3	3	5	4	3	3.6	4	4	5	3	4	4	2	3	2	3	3	3	2	2.57143	3	3	2	3	2.75	5	5	5	3
[truncated: 12 more columns]

## Sheet: Invalid data
Gender	Qualification	Professional category	took a course	music family background	PE1	PE2	PE3	PE4	PE5	PE6	PE	TSI1	TSI2	TSI3	TSI4	TSI5	TSI6	TSI7	TSI8	TSI	PR1	PR2	PR3	PR4	PR5	PR	TOTL1	TOTL2	TOTL3	TOTL4	TOTL5	TOTL	A1	A2	A3	A4	A5	A6	A7	Habit	B1	B2	B3	B4	Attitude	C1	C2	C3	C4
2	5	1	1	2	2	3	4	3	4	4	3.33333	2	4	2	4	3	4	2	2	2.875	3	4	3	3	2	3	2	2	4	2	2	2.4	4	3	3	2	4	2	4	3.14286	3	4	2	3	3	4	4	4	2
2	1	3	1	1	3	2	3	3	3	3	2.83333	3	5	3	3	5	5	5	4	4.125	5	4	4	4	3	4	2	3	2	3	2	2.4	3	3	3	3	2	3	3	2.85714	4	5	5	3	4.25	5	4	4	4
2	1	2	1	1	4	4	4	5	5	4	4.33333	5	4	5	4	5	5	5	4	4.625	5	4	4	5	4	4.4	3	2	3	3	2	2.6	4	5	4	5	5	5	4	4.57143	4	4	5	5	4.5	4	5	4	4
1	4	2	1	2	4	5	5	4	5	4	4.5	5	5	5	4	4	4	5	5	4.625	5	5	4	5	5	4.8	5	4	5	5	4	4.6	3	2	2	2	2	3	3	2.42857	5	4	4	4	4.25	3	2	3	3
2	4	2	1	1	3	4	4	4	4	4	3.83333	3	3	3	4	3	3	3	4	3.25	3	3	3	3	3	3	4	3	3	4	3	3.4	4	3	4	4	4	4	4	3.85714	3	3	3	3	3	4	3	4	3
1	1	3	1	1	3	5	5	5	3	3	4	3	4	5	5	4	5	3	3	4	3	2	2	3	3	2.6	3	3	3	3	3	3	5	4	3	3	3	5	4	3.85714	3	2	3	3	2.75	4	3	4	3
1	1	1	1	1	4	3	3	3	4	4	3.5	4	4	3	3	3	4	4	3	3.5	4	4	3	4	3	3.6	4	4	3	4	3	3.6	3	3	3	3	3	3	3	3	3	3	3	3	3	3	4	3	3
1	1	1	1	1	5	4	4	4	5	4	4.33333	2	3	2	2	3	2	3	3	2.5	5	4	3	3	4	3.8	5	3	3	5	4	4	4	3	4	3	3	5	3	3.57143	5	4	5	5	4.75	2	3	3	2
1	1	2	1	2	5	4	4	5	5	4	4.5	4	5	5	5	5	4	5	5	4.75	5	5	4	5	4	4.6	2	2	2	2	2	2	5	5	4	4	4	5	5	4.57143	3	3	3	5	3.5	4	5	4	4
2	4	2	1	1	4	3	4	3	4	3	3.5	4	3	3	3	3	3	4	3	3.25	3	3	4	3	4	3.4	3	3	3	3	3	3	3	3	4	4	3	4	3	3.42857	3	4	3	4	3.5	3	4	3	3
1	4	2	1	1	4	5	5	5	4	4	4.5	4	4	4	5	5	4	4	5	4.375	5	4	4	5	4	4.4	4	4	5	4	4	4.2	2	3	2	2	3	2	2	2.28571	3	2	2	3	2.5	3	2	2	3
1	5	3	1	2	3	3	3	2	2	3	2.66667	4	5	5	4	5	5	4	4	4.5	4	5	5	5	4	4.6	4	5	5	4	4	4.4	5	5	4	4	5	4	5	4.57143	4	4	5	4	4.25	3	5	5	5
2	5	3	1	2	5	5	3	5	4	3	4.16667	4	5	4	3	4	4	3	5	4	4	5	3	5	3	4	3	4	5	3	5	4	4	5	3	5	4	4	4	4.14286	4	3	4	3	3.5	2	2	3	3
1	4	3	1	1	2	3	3	2	2	3	2.5	2	2	3	2	2	3	3	2	2.375	2	2	2	3	2	2.2	2	3	2	2	2	2.2	2	3	2	2	3	3	2	2.42857	3	3	3	2	2.75	3	2	2	3
1	4	1	1	2	5	5	4	4	4	5	4.5	5	5	5	4	4	5	4	4	4.5	4	4	5	5	5	4.6	2	3	2	2	2	2.2	4	5	4	5	4	5	5	4.57143	2	3	3	3	2.75	5	4	4	5
2	4	2	1	2	3	3	3	4	3	4	3.33333	5	4	5	3	4	5	3	3	4	4	5	4	5	4	4.4	3	3	2	3	3	2.8	3	3	3	5	3	4	5	3.71429	3	5	4	4	4	3	2	3	2
1	1	1	1	2	2	1	1	3	3	1	1.83333	3	2	3	2	3	1	3	3	2.5	3	1	1	2	3	2	1	2	1	2	1	1.4	2	3	3	1	2	2	3	2.28571	3	3	1	2	2.25	2	1	2	3
1	5	2	1	1	3	3	3	3	3	2	2.83333	3	2	1	3	3	2	3	1	2.25	3	2	2	3	1	2.2	2	2	3	1	1	1.8	3	1	2	1	3	2	2	2	2	1	2	1	1.5	3	2	1	2
2	1	2	1	1	3	5	3	4	5	3	3.83333	4	3	3	5	3	3	4	3	3.5	3	3	3	3	3	3	4	5	3	3	4	3.8	4	4	4	3	5	5	5	4.28571	3	5	5	5	4.5	2	3	2	2
2	5	3	1	2	4	4	4	5	4	5	4.33333	5	5	4	5	5	5	4	5	4.75	5	4	4	4	5	4.4	2	2	2	2	2	2	4	5	4	4	5	4	5	4.42857	5	4	5	5	4.75	4	5	5	4
1	4	1	1	1	3	3	3	5	4	4	3.66667	4	5	5	4	5	3	3	5	4.25	3	3	2	3	3	2.8	4	4	4	4	4	4	2	3	2	3	3	2	3	2.57143	5	5	4	3	4.25	3	4	4	4
1	4	1	1	2	3	3	4	3	3	4	3.33333	2	2	3	3	3	2	3	3	2.625	4	3	4	4	5	4	4	5	3	5	5	4.4	3	3	3	3	3	2	3	2.85714	5	5	5	4	4.75	3	3	3	2
2	1	2	1	2	3	3	2	2	3	3	2.66667	5	3	3	4	5	3	3	4	3.75	5	5	5	3	4	4.4	5	4	5	5	3	4.4	3	3	3	3	3	5	5	3.57143	2	3	3	2	2.5	5	4	3	5
2	1	1	1	2	5	4	4	5	4	5	4.5	5	5	4	4	5	5	5	4	4.625	3	2	3	2	3	2.6	5	5	5	4	5	4.8	4	5	4	5	5	4	4	4.42857	5	5	4	4	4.5	5	4	5	4
1	5	2	1	1	5	5	3	4	3	4	4	3	3	3	2	2	3	2	3	2.625	5	3	4	3	3	3.6	2	2	3	2	3	2.4	5	4	5	4	4	4	4	4.28571	5	5	3	3	4	4	3	5	5
2	4	3	1	2	4	3	2	4	2	4	3.16667	4	2	3	3	2	2	4	4	3	3	2	2	3	3	2.6	2	2	4	2	3	2.6	3	2	4	4	2	4	2	3	2	3	4	3	3	3	3	3	3
2	5	2	1	1	3	3	2	3	3	3	2.83333	5	4	5	5	5	5	5	4	4.75	2	3	2	2	2	2.2	5	4	4	5	4	4.4	4	4	5	5	5	4	5	4.57143	4	5	4	5	4.5	4	5	5	4
2	4	2	1	2	3	2	2	2	3	2	2.33333	3	3	2	2	2	3	2	3	2.5	2	2	2	2	2	2	2	2	3	2	2	2.2	2	2	3	3	2	2	3	2.42857	3	2	2	3	2.5	2	3	2	2
2	1	2	1	1	4	3	3	3	4	4	3.5	4	4	4	4	3	3	3	4	3.625	4	3	3	3	3	3.2	3	3	3	3	3	3	3	3	3	3	3	3	3	3	3	4	4	4	3.75	4	3	3	3
1	4	3	1	2	4	4	5	4	5	5	4.5	5	4	5	4	4	5	5	4	4.5	3	2	3	3	2	2.6	3	3	2	2	2	2.4	5	5	5	5	5	4	4	4.71429	4	5	4	5	4.5	5	5	4	4
2	1	1	1	2	3	3	3	3	4	3	3.16667	3	2	2	2	3	2	3	2	2.375	4	5	5	4	3	4.2	3	5	3	4	5	4	2	3	3	3	3	2	3	2.71429	5	5	3	3	4	3	3	3	3
1	4	1	1	2	5	4	5	5	5	4	4.66667	5	4	5	5	4	5	4	5	4.625	3	3	2	2	3	2.6	4	5	5	5	5	4.8	5	5	5	4	4	5	4	4.57143	4	4	4	5	4.25	3	3	3	3
2	4	2	1	2	4	4	4	3	3	4	3.66667	3	3	3	3	3	3	3	3	3	4	4	4	4	4	4	4	4	4	3	3	3.6	3	4	3	4	3	3	4	3.42857	3	3	3	3	3	4	3	4	3
2	1	3	1	2	3	3	4	3	2	4	3.16667	4	3	2	2	4	3	4	4	3.25	4	4	3	4	2	3.4	4	2	4	3	4	3.4	3	4	2	2	2	3	4	2.85714	3	2	4	3	3	2	2	2	2
2	4	3	1	2	4	5	5	5	5	5	4.83333	3	2	2	3	3	2	3	2	2.5	5	4	4	5	5	4.6	4	5	4	5	4	4.4	2	2	3	2	2	3	2	2.28571	5	5	5	4	4.75	4	5	4	4
1	4	3	1	2	5	4	5	5	4	5	4.66667	5	4	5	5	4	4	4	4	4.375	5	4	4	4	4	4.2	4	4	5	5	5	4.6	5	5	4	5	5	5	5	4.85714	3	3	2	2	2.5	5	4	4	5
1	5	1	1	1	3	5	3	5	4	5	4.16667	5	3	3	5	5	4	4	4	4.125	5	5	3	5	5	4.6	3	3	3	3	4	3.2	5	4	5	5	5	4	5	4.71429	5	5	4	5	4.75	3	2	3	3
2	5	3	1	1	4	5	4	4	4	4	4.16667	2	3	2	2	2	3	2	2	2.25	5	5	4	5	5	4.8	5	4	5	4	5	4.6	2	2	2	2	3	2	2	2.14286	5	4	4	5	4.5	4	5	4	4
2	5	1	1	1	4	3	3	4	4	4	3.66667	3	3	3	4	3	3	3	4	3.25	4	3	3	3	3	3.2	3	3	3	3	4	3.2	3	3	3	3	3	3	3	3	4	4	3	4	3.75	3	3	3	3
1	5	3	1	1	4	3	5	3	4	4	3.83333	3	4	3	4	4	4	4	5	3.875	3	4	5	3	5	4	4	5	5	4	4	4.4	4	5	5	4	4	5	4	4.42857	3	4	4	5	4	4	5	4	4
1	1	2	1	1	4	3	4	3	4	3	3.5	3	3	3	3	4	3	3	4	3.25	4	3	4	4	3	3.6	3	3	3	3	3	3	3	3	4	3	3	4	4	3.42857	3	3	3	3	3	3	3	3	3
2	1	2	1	2	5	5	3	5	5	3	4.33333	4	4	5	4	3	4	4	5	4.125	4	5	3	5	4	4.2	4	5	3	5	5	4.4	4	3	5	3	3	4	5	3.85714	3	3	3	3	3	3	3	3	2
2	1	3	1	2	4	4	5	5	4	4	4.33333	5	5	5	4	5	5	4	5	4.75	3	2	2	2	2	2.2	5	4	4	5	4	4.4	3	2	2	2	3	3	2	2.42857	5	4	5	5	4.75	5	4	5	4
2	1	1	1	1	3	2	2	3	2	3	2.5	3	3	3	3	3	2	2	2	2.625	3	3	2	2	2	2.4	3	2	2	2	3	2.4	2	3	3	2	3	3	3	2.71429	3	3	3	2	2.75	2	2	3	2
1	4	1	1	2	4	5	5	4	5	5	4.66667	4	4	4	4	5	5	4	5	4.375	3	2	3	3	2	2.6	5	4	5	4	5	4.6	5	4	4	5	4	5	4	4.42857	4	4	4	4	4	2	3	3	2
1	4	1	1	1	3	3	5	4	4	4	3.83333	3	2	3	2	2	3	3	3	2.625	3	3	2	3	3	2.8	5	4	4	3	5	4.2	4	4	4	3	3	4	5	3.85714	2	2	3	3	2.5	4	5	4	3
2	5	3	1	1	2	3	2	3	2	3	2.5	4	4	5	4	4	4	5	4	4.25	4	4	4	4	4	4	3	3	2	2	2	2.4	5	5	4	5	5	4	4	4.57143	4	4	5	4	4.25	2	2	2	3
1	1	1	1	2	4	3	3	3	5	3	3.5	3	3	4	4	4	5	5	5	4.125	3	5	5	3	4	4	4	5	3	3	3	3.6	2	3	3	3	3	2	3	2.71429	5	3	3	3	3.5	4	5	3	3
2	1	3	1	1	3	2	1	3	2	3	2.33333	3	3	2	3	2	2	1	1	2.125	2	1	2	3	3	2.2	2	3	2	1	3	2.2	1	2	1	2	3	1	1	1.57143	3	1	1	3	2	2	2	1	2
2	5	3	1	2	3	2	1	3	3	3	2.5	1	2	1	2	1	1	2	2	1.5	2	1	3	1	3	2	2	1	2	3	3	2.2	1	2	3	2	2	1	1	1.71429	3	1	3	1	2	1	2	1	3
2	1	3	1	2	3	2	3	3	2	3	2.66667	5	4	4	5	5	5	4	5	4.625	4	4	5	5	4	4.4	4	4	5	5	4	4.4	5	4	5	4	5	5	4	4.57143	5	5	4	5	4.75	4	4	4	5
1	1	1	1	2	4	5	3	4	5	4	4.16667	4	5	5	3	3	3	3	5	3.875	3	3	3	2	2	2.6	3	2	3	3	3	2.8	4	4	5	4	4	4	4	4.14286	4	4	5	5	4.5	5	4	4	4
2	4	3	1	1	2	3	3	3	3	2	2.66667	4	4	4	4	4	4	4	4	4	2	3	2	3	3	2.6	5	4	3	5	4	4.2	4	4	4	4	4	4	4	4	5	4	5	4	4.5	5	5	4	5
1	4	1	1	1	4	5	5	5	5	5	4.83333	5	4	5	4	4	4	5	5	4.5	4	4	4	5	5	4.4	4	4	5	5	4	4.4	4	4	5	5	5	4	5	4.57143	3	2	3	3	2.75	4	4	4	4
1	5	2	1	1	3	3	4	3	4	3	3.33333	4	3	3	4	4	3	3	4	3.5	3	3	4	4	4	3.6	3	3	3	3	3	3	4	4	4	3	3	4	4	3.71429	3	3	3	3	3	4	4	4	4
1	1	3	1	1	3	3	2	3	2	3	2.66667	2	3	2	3	4	4	2	2	2.75	2	3	4	4	4	3.4	4	3	4	4	2	3.4	4	4	2	4	4	2	3	3.28571	3	3	3	3	3	3	3	2	3
2	5	3	1	1	4	3	5	5	5	5	4.5	5	5	4	4	4	3	5	3	4.125	4	3	4	5	4	4	3	2	2	2	3	2.4	3	5	4	4	4	4	3	3.85714	5	3	5	4	4.25	3	3	3	3
2	4	1	1	2	2	3	3	3	2	3	2.66667	2	2	3	2	2	1	3	1	2	2	2	1	2	3	2	3	3	2	1	1	2	3	2	3	1	2	3	2	2.28571	3	3	1	3	2.5	3	1	2	3
2	1	2	1	2	2	4	4	3	4	3	3.33333	4	2	3	3	2	2	2	3	2.625	3	3	2	3	3	2.8	2	3	2	3	2	2.4	2	2	2	3	3	3	2	2.42857	3	3	3	3	3	2	3	3	3
2	5	1	1	2	3	4	3	3	5	4	3.66667	3	3	3	2	2	3	2	3	2.625	3	3	3	3	3	3	4	5	5	3	4	4.2	4	4	3	3	5	5	4	4	4	3	4	3	3.5	4	5	5	3
2	5	1	1	1	5	4	5	5	4	4	4.5	5	5	5	4	4	4	5	5	4.625	4	5	5	4	4	4.4	2	3	2	3	2	2.4	5	4	5	5	5	5	5	4.85714	2	2	3	2	2.25	2	2	3	3
2	1	3	1	2	3	2	2	3	3	3	2.66667	3	4	4	5	3	4	4	3	3.75	4	3	5	5	4	4.2	3	2	3	3	3	2.8	2	3	3	2	3	3	3	2.71429	5	3	3	5	4	3	4	3	3
2	1	1	1	1	3	3	3	4	3	4	3.33333	4	4	3	4	4	3	4	3	3.625	3	4	3	4	3	3.4	3	3	3	3	3	3	3	3	3	3	3	3	3	3	3	3	3	3	3	3	4	4	3
1	4	3	1	1	3	4	4	5	3	3	3.66667	4	4	4	5	4	4	4	4	4.125	3	2	3	3	3	2.8	3	3	3	3	3	3	4	5	5	5	3	4	5	4.42857	3	3	4	3	3.25	2	2	3	2
2	1	2	1	2	3	3	3	2	2	2	2.5	4	5	3	5	5	4	4	5	4.375	3	5	3	4	4	3.8	5	4	5	3	3	4	3	4	5	5	5	3	5	4.28571	5	5	3	4	4.25	3	3	3	3
2	1	1	1	1	3	5	5	4	3	5	4.16667	5	3	3	5	4	4	4	4	4	5	4	3	4	3	3.8	4	4	4	3	5	4	4	4	3	5	4	5	4	4.14286	3	3	2	2	2.5	5	3	3	3
2	5	3	1	2	4	3	4	4	2	4	3.5	4	4	3	4	2	3	2	2	3	4	4	3	3	2	3.2	4	3	3	2	2	2.8	2	4	3	4	3	3	4	3.28571	2	2	3	2	2.25	3	4	4	2
[truncated: 12 more columns]
